# Supplementary material for: Exploring a prolonged enterovirus C104 infection in a severely ill patient using nanopore sequencing
Source: Virus Evol. 2022 Mar 18;8(1):veab109. doi: 10.1093/ve/veab109 (PMC8932292; doi:10.1093/ve/veab109)
Supplement: veab109_Supp [file veab109_supp.zip]

Archive with 2 entries (1 files):
- veab109_Supp/Supplementary_VEVOLU-2021-097.R2.docx
- veab109_Supp/
